# Supplementary material for: Naringenin suppresses BEAS-2B-derived extracellular vesicular cargoes disorder caused by cigarette smoke extract thereby inhibiting M1 macrophage polarization
Source: Front Immunol. 2022 Jul 18;13:930476. doi: 10.3389/fimmu.2022.930476 (PMC9342665; doi:10.3389/fimmu.2022.930476)
Supplement: Supplementary 3 — The original proteomic data of EVs in this study. [file Table_1.xlsx]

## Sheet: C vs M vs N
Protein IDs	Gene Name			LFQ intensity C1	LFQ intensity C2	LFQ intensity C3	LFQ intensity C4	LFQ intensity C5	LFQ intensity M1	LFQ intensity M2	LFQ intensity M3	LFQ intensity M4	LFQ intensity M5	LFQ intensity N1	LFQ intensity N2	LFQ intensity N3	LFQ intensity N4	LFQ intensity N5	Average Control	Average Model	Average NRG	Model/Control	NRG/Model
P12814	ACTN1			122200	67603	112280	121580	108190	212300	235520	205130	186190	304370	135790	80143	60875	108270	172210	106371	228702	111458	2.15005	0.487349
O76094	SRP72			18933	32958	36471	20973	23239	112710	84861	56629	93745	80581	34633	26611	20982	38792	79709	26514.8	85705.2	40145.4	3.23235	0.468413
Q13347	EIF3I			33809	32167	32443	41770	47422	96402	180960	73630	122920	103440	37461	56490	21756	73289	77522	37522.2	115470	53303.6	3.07739	0.461621
P37837	TALDO1			17429	26237	32567	23423	35078	65392	66712	76340	56831	81209	24676	41810	26434	40020	32300	27827.8	67536	30973.3	2.42693	0.45862
Q9UBI6	GNG12			31690	29634	49353	53902	79748	117310	112670	132140	88666	100080	63467	35876	38620	45216	68404	48865.4		50316.6	2.25463	0.456705
P62979	RPS27A	UBC	UBB	961140	865270	1167600	848100	779530	2991400	1654200	2920100	1680500	2129300	1024400	750440	1578000	1112800	622100	924328	2275100	1017548	2.46136	0.447254
P62917	RPL8			139210	59852	93255	154730	166560	195260	245820	246780	558110	261430	123760	132570	115760	182720	109840	122721	301480	132930	2.45662	0.440925
P84098	RPL19			207670	181820	214010	142710	181740	492270	291850	261480	492920	331000	139630	148360	330000	206190	324556	185590	373904	164727	2.01468	0.440559
P80723	BASP1			26884	7126.3	32333	302070	456420	204520	809930	737160	645800	418670	182980	216060	308080	138150	387380	164967	563216	246530	3.41412	0.437718
P61956	SUMO2	SUMO3		40803	32730	46348	117480	155890	69715	235190	205350	189400	155530	54290	71630	86746	46233	113030	78650.2	171037	74385.8	2.17465	0.434911
Q13409	DYNC1I2			26445	51189	31898	40985	35165	90237	128430	84323	67574	78104	30457	26290	46068	51994	38861	37136.4	89733.6	38734	2.41632	0.431655
Q15019	SEPTIN2			39808	58190	57002	52137	44427	123620	146490	134350	113200	128500	33475	42178	70900	69231	74741	50312.8	127952	54906.2	2.54314	0.429114
P18124	RPL7			178300	157170	186140	160240	118480	422660	314090	239520	472380	347900	101530	240620	139060	223430	44362	160066	359310	149800	2.24476	0.416911
P35221	CTNNA1			51990	27067	45301	56463	81474	127550	199290	124300	149590	177790	27255	126800	38724	55263	75190	52459	155704	64646.4	2.96811	0.415188
P62277	RPS13			169440	134000	153700	45788	57846	264680	246460	332500	392190	178230	37613	153900	163870	104530	117500	112155	278367	115483	2.48199	0.414858
P48643	CCT5			116620	113360	120520	57959	50094	205660	285380	106700	153720	185570	60560	26683	90087	120760	101250	91710.6	187406	77313.2	2.04345	0.412544
P34932	HSPA4			35558	54166	58254	31582	43534	135240	121640	39529	88911	158300	49485	35499	47900	45886	47239	44618.8	108724	44527.2	2.43673	0.409544
P20042	EIF2S2			28083	47050	43372	25337	24361	111180	56318	27536	73845	76129	39613	21304	57680	29134	21483	33640.6	69001.6	27883.5	2.05114	0.404099
Q02878	RPL6			241670	127730	160620	240980	245890	463840	402740	262740	871220	349980	210820	153490	194020	227860	156800	203378	470104	188598	2.31148	0.401184
P15170	GSPT1			22955	41163	43430	34223	41085	63971	89885	80975	65589	85229	20224	19113	56700	38579	43727	36571.2	76168.5	30410.8	2.08275	0.399256
O15145	ARPC3			32445	51262	66554	25269	38062	107420	109190	48733	84397	113940	27144	40068	34546	35002	45148	42718.4	92736	36840.5	2.17087	0.397262
P54577	YARS1			137980	200230	177110	90559	123870	345130	460270	265300	260620	363450	103850	66771	51948	188370	260900	145950	338954	134368	2.3224	0.396419
P05362	ICAM1			63477	38788	43553	44470	83983	221610	168430	150230	109390	338460	75001	51852	36328	65869	150370	54854.2	197624	75884	3.60271	0.383982
P50395	GDI2			41684	23623	38900	87846	172370	168320	132090	135620	140490	279760	90748	83049	31743	66617	55395	72884.6	171256	65510.4	2.34969	0.382529
P60228	EIF3E			23898	37516	42725	25456	24547	109090	139050	62773	116320	89378	34785	30882	13694	87083	28208	30828.4	103322	38930.4	3.35153	0.376786
Q14152	EIF3A			42177	45949	63026	37989	31271	169410	139530	51952	109720	80302	52605	39201	20817	63692	28107	44082.4	110183	40884.4	2.49947	0.37106
P29317	EPHA2			42423	35716	42274	19614	38340	301380	204400	51637	142660	160410	97453	23231	8418.3	89623	96496	35673.4	172097	63044.3	4.82425	0.366329
Q9Y2X3	NOP58			11864	20223	22563	30400	25312	62462	60403	78900	93315	44058	25286	7830	34336	36300	13553	22072.4	65059.5	23461	2.94755	0.360608
P46777	RPL5			145290	178240	201110	125670	161740	646380	435050	271970	719440	364540	190070	126950	138460	297010	117250	162410	487476	173948	3.00151	0.356834
Q8WUM4	PDCD6IP			100550	101450	117650	78614	101070	246100	271780	118040	188480	200490	82312	78710	38054	92037	73187	99866.8	204978	72860	2.05251	0.355453
P62750	RPL23A			122460	60020	52948	137010	158190	380880	391600	304240	1092500	461510	203810	146670	150360	265100	163580	106126	526146	185904	4.95777	0.353332
P05556	ITGB1			353820	307890	374680	393700	527420	812040	1091100	764630	581220	916930	227780	335750	408830	244130	247520	391502	833184	292802	2.12817	0.351425
P08754	GNAI3			32052	32082	48028	21786	34438	123180	107210	39562	81479	144760	48029	21283	20935	46879	35692	33677.2	99238.2	34563.6	2.94675	0.348289
Q9ULV4	CORO1C			55162	45731	60187	55883	108730	116940	172720	109780	180450	152060	56315	32597	78962	39082	75420	65138.6	146390	50853.5	2.24736	0.347384
P29692	EEF1D			114990	68093	114280	101080	149390	212110	371190	309770	291040	418390	68802	112810	135670	84734	158110	109567	320500	106114	2.92516	0.331089
P61769	B2M			334790	220610	180620	505850	875090	506010	1399400	1113100	887910	681950	789200	291120	408780	687820	210180	423392	917674	303360	2.16743	0.330575
P61313	RPL15			238980	204980	254360	183480	238230	500620	447310	465410	500650	641360	185930	205650	180450	186830	83897	224006	511070	168551	2.2815	0.329801
P11387	TOP1			21251	36852	27195	123360	210770	142390	220420	294540	192020	265940	72642	74800	74366	77527	67371	83885.6	223062	73341.2	2.65912	0.328793
Q9H5V8	CDCP1			34532	33691	41383	41999	33593	320890	273350	235600	153550	95685	94419	33512	67893	54384	94315	37666.5	210869	69157.5	5.59831	0.327965
Q13561	DCTN2			18616	21480	23891	23722	37190	68206	65957	59958	46234	104700	14550	23565	20985	18513	33608	24979.8	69011	22244.2	2.76267	0.322328
O43491	EPB41L2			80702	79821	99934	56135	62497	354390	306240	122340	142330	259240	67795	95842	90230	61338	77472	75817.8	236908	75611.8	3.1247	0.319161
P42677	RPS27			97659	119220	132460	66512	86745	270410	174880	178690	162580	242370	46390	37947	106200	76112	61119	100519	205786	65553.6	2.04723	0.318552
P30050	RPL12			105780	117550	122480	78700	95582	294950	276540	260020	256930	278990	54872	147050	86687	60607	78993	104018	273486	85641.8	2.62921	0.313149
P61254	RPL26	RPL26L1		114300	96088	129850	114780	124050	404760	266860	266700	696740	230980	110270	106190	117540	122420	125520	115814	373208	116388	3.22249	0.311858
O15372	EIF3H			29952	28924	28370	34285	41990	102580	155200	67266	140910	79565	26173	25255	36800	21856	62785	32704.2	109104	34017.2	3.33609	0.311787
P53985	SLC16A1			18902	15627	20719	25499	44495	122890	176220	114540	116550	100740	50803	23336	31619	26937	67214	26585	129100	39981.8	4.85612	0.309696
Q01650	SLC7A5			191910	146640	169230	192310	256510	768650	670160	426370	498860	601400	202830	109160	164190	206140	212510	191320	593088	178966	3.09998	0.301753
P55884	EIF3B			33962	37633	40230	30234	44261	155670	158580	93605	133240	137210	39343	46033	28629	54024	34933	37264	135661	40592.4	3.64054	0.299219
P48444	ARCN1			22295	26806	30341	21399	27007	88896	89294	22190	69463	65393	29900	13607	32536	18962	13972	25569.6	67047.2	19110.2	2.62215	0.285027
Q9UHB9	SRP68			44484	71838	79442	20411	25410	138120	108610	124540	147040	102270	36673	17943	89042	49625	30643	48317	124010	33721	2.56659	0.271922
Q15836	VAMP3			53353	51241	56189	65721	78040	258490	215680	223240	190110	182590	46833	110390	43869	34686	50783	59705.8	211718	57312.2	3.54602	0.270701
Q13813	SPTAN1			52421	71542	76180	96201	174300	200780	520510	220070	161080	442020	26509	142390	61104	46753	139340	94128.8	308892	83219.2	3.28159	0.269412
P26006	ITGA3			117680	92670	152610	152460	192290	452220	775620	478960	404180	517030	98019	150960	180000	74004	181240	141542	525602	136845	3.7134	0.260358
P41091	EIF2S3	EIF2S3B		42958	55552	55991	10628	23796	150320	101610	15733	127380	131170	26859	17998	60490	51764	99676	37785	105243	26647.2	2.7853	0.253197
P62424	RPL7A			418960	375800	407910	385240	644190	1108000	840180	1238500	1240100	1217100	241950	309940	188340	389830	257540	446420	1128776	277520	2.52851	0.245859
P35613	BSG			757750	674140	798450	634390	895330	1803300	2480900	1065000	1236900	3062800	507990	982300	887320	613570	272850	752012	1929780	464803	2.56616	0.240858
Q08170	SRSF4			70434	54815	55236	147730	66740	80208	253530	468370	257800	301500	49447	47242	74185	69810	75311	82053.8	272282	63199	3.31833	0.232109
P41250	GARS1			40093	111890	79302	12187	37121	192650	206250	220050	139120	212980	18226	40174	55221	69683	40651	56118.6	194210	44791	3.46071	0.230632
P09874	PARP1			26992	47282	32568	10472	19255	107680	94022	54662	135270	145320	48621	56780	67230	20809	43496	27313.8	107391	24593.2	3.93174	0.229007
Q14677	CLINT1			8706	9983	6297.1	11263	13056	29426	82787	48692	29472	44332	9653	9622.6	15323	12517	17450	10205.4	46941.8	10597.5	4.59972	0.225759
P04083	ANXA1			987090	692680	874870	673020	873370	2189300	1165300	1106100	1452600	3189300	274040	786300	483020	199920	259800	820206	1820520	400616	2.21959	0.220056
Q8NC51	SERBP1			22163	25672	19326	34389	35467	71384	171190	50228	134990	128070	14443	21908	34252	17293	43148	27836.2	111172	24198	3.9938	0.217662
Q15758	SLC1A5			99141	82022	92534	70499	81374	474040	679260	235820	398780	375750	115770	84298	123420	78807	88723	85114	432730	91899.5	5.08412	0.212371
O15427	SLC16A3			91410	60314	78892	96315	146050	258780	356670	129720	262380	227400	49757	47548	71151	44988	46169	94596.2	246990	51922.6	2.61099	0.210221
Q9Y617	PSAT1			27604	47033	41965	22266	14161	184370	205680	128650	66686	226380	28308	34609	46093	39392	16213	30605.8	162353	32923	5.30465	0.202786
Q16643	DBN1			40756	42179	38511	23954	28244	71271	209720	132730	49010	125460	20970	19570	57630	24890	26417	33222	117638	23625.7	3.54097	0.200833
P07814	EPRS1			59475	105330	108930	35520	45686	210240	223350	91082	106540	196450	27726	22964	14164	53884	46034	70988.2	165532	32954.4	2.33183	0.199081
Q09666	AHNAK			157390	93625	120170	111810	170640	466830	511910	363000	311800	794240	96888	81257	49269	66393	177740	130727	489556	94309.4	3.74487	0.192643
P84090	ERH			29294	42193	64243	48084	41719	126880	169210	188900	199580	169770	18446	66984	78342	95743	26928	45106.6	166360	30483.1	3.68815	0.183236
P63010	AP2B1			34153	37678	50846	17834	25333	224340	171270	56746	79077	78114	19337	13695	21645	37290	14404	33168.8	121909	21274.2	3.67542	0.174508
P48509	CD151			94152	85507	104040	81257	72365	318060	244580	71273	166530	303970	44431	43876	47919	34884	18112	87464.2	220883	37844.4	2.52541	0.171333
P06748	NPM1			358920	285240	251760	385680	345270	577860	1446600	2194700	778240	1199800	146260	789750	89560	219790	236240	320400	1239440	200763	3.86841	0.161979
Q14203	DCTN1			16859	27535	39727	4720.9	14705	102510	128100	22631	53300	85537	20975	12449	34213	9393.5	8826.3	20709.4	78415.6	10222.9	3.78648	0.130369
P20020	ATP2B1			118340	88237	121060	65405	86857	658860	329260	55224	295210	344660	33777	68009	35854	31708	90560	95979.8	336643	42337	3.50743	0.125762
P17301	ITGA2			11072	21655	24796	24280	49753	125630	142280	37899	73155	104790	31532	15184	15122	4223.7	53230	26311.2	96750.8	11509.9	3.67717	0.118964
Q13501	SQSTM1			262790	156090	476420	93495	140440	1309500	220090	326410	1177400	1774300	118250	170640	49355	129350	98532	225847	961540	113225	4.25748	0.117754
Q99880	H2BC13	H2BC9	H2BC15	6659000	3757800	3143600	2045700	3694000	21609000	7069600	26168000	6232400	28363000	3352500	1826900	1915900	1649400	1597800	3860020	17888400	2068500	4.63428	0.115634
Q9BZQ8	NIBAN1			46783	44103	50208	21856	31263	197760	184660	65979	134980	270520	17297	28137	67634	17411	16112	38842.6	170780	19739.2	4.39671	0.115583
P27816	MAP4			137110	114180	137630	204250	222600	470960	812020	389700	543910	852800	50312	79937	89490	28152	87454	163154	613878	67069	3.76257	0.109255
P67870	CSNK2B			68577	71109	68903	233920	348740	463740	664170	988360	585550	802310	80106	33334	30726	84146	129110	158250	700826	71484.4	4.42861	0.102
P68400	CSNK2A1	CSNK2A3		36269	36876	41385	122570	151340	371360	401290	333290	319420	532510	53532	11273	143210	38646	47500	77688	391574	37737.8	5.04034	0.0963745
P04439	HLA-A			523100	430470	377810	298470	546120	792230	1468400	788770	817460	1235700	29077	168420	198290	42183	46901	435194	1020512	96974.2	2.34496	0.095025
P10321	HLA-C			342380	381350	288580	243000	419800	762340	1001000	410680	575840	634060	424320	322860	457280	38432	424540	335022	676784	52285.7	2.02012	0.0772562
O75367	MACROH2A1			50052	26140	20748	63210	42120	457250	627710	653610	984800	488470	34681	24397	20290	17051	79530	231734	642368	24104.8	2.77201	0.0375248
P05106	ITGB3			214470	221250	232580	414310	404750	54325	78940	43963	72162	46420	475190	308030	370600	409120	412960	297472	59162	395180	0.198883	6.67963
P00738	HP	HPR		570530	512640	486130	156660	83521	73996	144510	61435	37789	59651	593860	445950	438890	514850	479390	361896	75476.2	494588	0.208558	6.5529
Q13642	FHL1			218320	185420	207970	237290	139210	83422	150710	143260	63967	53944	372920	420930	96086	525730	507360	197642	88010.8	375524	0.445304	4.2668
P04040	CAT			127390	68229	61965	220980	105650	16874	44098	47330	77290	16756	219720	92179	132380	115370	177630	116843	40469.6	147456	0.346359	3.64362
P12110	COL6A2			223350	217330	224670	139880	52454	53197	76692	151400	23564	44628	209050	239840	257640	279870	194470	171537	69896.2	236174	0.407471	3.37892
P48059	LIMS1			278600	389780	431620	224050	220290	126760	160250	65148	113810	66393	435490	182050	158820	353140	275090	308868	106472	280918	0.344717	2.63842
Q16853	AOC3	AOC2		54366	53636	42816	142580	105400	16828	30982	40425	18266	34325	55821	71897	64762	50674	90670	79759.6	26625.2	66764.8	0.333819	2.50757
